# Supplementary material for: Sensor-Derived Measures of Motor and Cognitive Functions in People With Multiple Sclerosis Using Unsupervised Smartphone-Based Assessments: Proof-of-Concept Study
Source: JMIR Form Res. 2024 Nov 8;8:e60673. doi: 10.2196/60673 (PMC11584543; doi:10.2196/60673)
Supplement: Multimedia Appendix 2 [file formative_v8i1e60673_app2.xlsx]

## Sheet: Full list
Test	SDM short Name	Units	Sensors	SDM Description	Distribution normality check with transformation applied if needed	ICC	MDC95%	%Outlier	Selected	Rationale for selection
Daily walk	Step power	m^2/ s^3	Accelerometer	Integral of the mean-centered acceleration magnitude signal over a step.	logx	0.8111	19.4221	5.66038	Y	Best metrics and interpretability
	Step regularity	unitless	Accelerometer	1st peak of autocorrelation function of the resultant acceleration.	keep original	0.645546	29.7426	5.66038	Y	Potential different concept of interest
	Stride duration	s	Accelerometer	Time interval between successive foot contacts of the same foot.	1/x	0.805541	21.2411	5.66038
	Stride variability	s	Accelerometer	The standard deviation of stride duration.	1/x	0.453777	44.1973	5.66038
	Stride regularity	unitless	Accelerometer	2nd peak of autocorrelation function of the resultant acceleration.	keep original	0.68451	29.2426	9.43396	Y	Potential different concept of interest
CPS	Reaction time paired keys	s	Touchscreen	Median reaction time of the correct responses distribution for the paired keys. A key is considered paired if a similar version of the key is present in the header (Typically a rotated version) . The paired keys are listed below	1/x	0.857979	19.1024	4.10959
	Reaction time unique keys	s	Touchscreen	Median reaction time of the correct responses distribution for the unique keys only. A key is considered unique if the key cannot be associated to any other key in the header. The unique symbols are listed below	1/x	0.563453	30.1878	6.84932	Y	Potential different concept of interest
	Number of correct responses	#	Touchscreen	The total number of correct responses for the fixed key sets (Fixed key set n°1 and fixed key set n°2) during the symbol to digit phase	keep original	0.842806	18.2881	5.47945	Y	Best metrics and interpretability
	Reaction time variability	s	Touchscreen	Inter quartile range (75th percentile - 25th percentile) of the reaction time distribution for the correct responses during the symbol to digit phase	logx	0.588358	31.2949	6.84932
	Reaction time median	s	Touchscreen	Median reaction time of the correct responses distribution during the symbol to digit phase	1/x	0.865918	16.6222	6.84932	Y	Best metrics and interpretability
	Reaction time q5	s	Touchscreen	5th percentile of the reaction time distribution during the symbol to digit phase for correct responses	1/x	0.729919	26.1934	4.10959
	Reaction time q95	s	Touchscreen	95th percentile of the reaction time distribution during the symbol to digit phase for correct responses	1/x	0.748981	24.356	6.84932
Drawing (dominant hand)	Control-normalized duration-accuracy (Infinity)	a.u.	Touchscreen	This features combines drawing duration and accuracy and relates performance to the sample of able-bodied controls. The duration is the time spend between the first and last interaction of the participant with the screen. Accuracy is the median similarity between reference shape and drawn shape measured using dynamic time warping and the Hausdorff distance. Duration and accuracy are each normaliz…	1/x	0.478218	34.9339	5.76923
	Normalized duration-accuracy (Infinity)	1/(pt*ms)	Touchscreen	Drawing accuracy normalized by the time spend between the first and last interaction of the subject with the screen. Accuracy is one over the similarity between reference shape and drawn shape measured using dynamic time warping. The feature is calculated on the infinity shape.	sqrt(x)	0.552292	34.4039	3.84615
	Similarity (Infinity)	pt	Touchscreen	Drawing accuracy as defined by the similarity between the drawn shape and the reference shape that is computed using dynamic time warping and the Hausdorff distance. The feature is calculated on the infinity shape.	logx	0.568226	27.0154	3.84615
	Speed variability (Infinity)	a.u.	Touchscreen	Coefficient of variation of instantaneous drawing speed. The feature is calculated on the infinity shape.	1/x	0.499826	33.96	5.76923
	Speed (Infinity)	pt/s	Touchscreen	Median of instantaneous drawing speed. The feature is calculated on the infinity shape.	logx	0.820446	21.2234	1.92308
	Duration (Infinity)	ms	Touchscreen	Drawing duration, as defined by the time spend between the first and last interaction of the participant with the screen. The feature is calculated on the infinity shape.	logx	0.81282	21.0266	1.92308
	Control-normalized duration-accuracy (Spiral)	a.u.	Touchscreen	This features combines drawing duration and accuracy and relates performance to the sample of able-bodied controls. The duration is the time spend between the first and last interaction of the participant with the screen. Accuracy is the median similarity between reference shape and drawn shape measured using dynamic time warping and the Hausdorff distance. Duration and accuracy are each normaliz…	1/x	0.549292	36.6948	3.77358
	Normalized duration-accuracy (Spiral)	1/(pt*ms)	Touchscreen	Drawing accuracy normalized by the time spend between the first and last interaction of the subject with the screen. Accuracy is one over the similarity between reference shape and drawn shape measured using dynamic time warping. The feature is calculated on the spiral shape.	keep original	0.622791	32.824	3.77358	Y	Potential different concept of interest
	Similarity (Spiral)	pt	Touchscreen	Drawing accuracy as defined by the similarity between the drawn shape and the reference shape that is computed using dynamic time warping and the Hausdorff distance. The feature is calculated on the spiral shape.	logx	0.564419	30.3712	5.66038
	Speed variability (Spiral)	a.u.	Touchscreen	Coefficient of variation of instantaneous drawing speed. The feature is calculated on the spiral shape.	1/x	0.487482	29.8506	3.77358
	Speed (Spiral)	pt/s	Touchscreen	Median of instantaneous drawing speed. The feature is calculated on the spiral shape.	sqrt(x)	0.799642	22.06	3.77358	Y	Best metrics, quality checks and interpretability (spiral shape is clinically most accepted)
	Duration (Spiral)	ms	Touchscreen	Drawing duration, as defined by the time spend between the first and last interaction of the participant with the screen. The feature is calculated on the spiral shape.	logx	0.826329	21.4628	5.66038	Y	Best metrics, quality checks and interpretability (spiral shape is clinically most accepted)
	Control-normalized duration-accuracy (Square)	a.u.	Touchscreen	This features combines drawing duration and accuracy and relates performance to the sample of able-bodied controls. The duration is the time spend between the first and last interaction of the participant with the screen. Accuracy is the median similarity between reference shape and drawn shape measured using dynamic time warping and the Hausdorff distance. Duration and accuracy are each normaliz…	1/x	0.626602	27.3382	5.45455
	Normalized duration-accuracy (Square)	1/(pt*ms)	Touchscreen	Drawing accuracy normalized by the time spend between the first and last interaction of the subject with the screen. Accuracy is one over the similarity between reference shape and drawn shape measured using dynamic time warping. The feature is calculated on the square shape.	logx	0.664013	29.2251	5.45455
	Similarity (Square)	pts	Touchscreen	Drawing accuracy as defined by the similarity between the drawn shape and the reference shape that is computed using dynamic time warping and the Hausdorff distance. The feature is calculated on the square shape.	logx	0.651765	29.8478	3.63636
	Speed variability (Square)	a.u.	Touchscreen	Coefficient of variation of instantaneous drawing speed. The feature is calculated on the square shape.	keep original	0.719074	27.1565	0	Y	Best metrics and interpretability; variability potentially different concept of interest than speed and duration
	Speed (Square)	pt/s	Touchscreen	Median of instantaneous drawing speed. The feature is calculated on the square shape.	discard	NA	NA	NA
	Duration (Square)	ms	Touchscreen	Drawing duration, as defined by the time spend between the first and last interaction of the participant with the screen. The feature is calculated on the square shape.	discard	NA	NA	NA
Pinching (dominant hand)	Double touch asynchrony	ms	Touchscreen	Median time between touch of top and bottom at the start of all pinch attempts.	discard	NA	NA	NA
	Contact distance	pt	Touchscreen	Median distance between contact point of bottom finger and appeared balloon at the start of a pinch attempt.	sqrt(x)	0.722309	21.854	5.40541	Y	Potential different concept of interest than speed and success rate
	Accuracy (large balloons)	a.u.	Touchscreen	Pinching accuracy, as defined by the number of successful pinches over the total pinches, for large balloons.	discard	NA	NA	NA
	Accuracy (medium balloons)	a.u.	Touchscreen	Pinching accuracy, as defined by the number of successful pinches over the total pinches, for medium balloons.	discard	NA	NA	NA
	Accuracy (small balloons)	a.u.	Touchscreen	Pinching accuracy, as defined by the number of successful pinches over the total pinches, for small balloons.	discard	NA	NA	NA
	Peak speed asynchrony	ms	Touchscreen	Time difference between first velocity peak of top and bottom finger during successful pinches.	discard	NA	NA	NA
	Pinching smoothness	a.u.	Touchscreen	Median normalized jerk of the top finger during pinch attempts.	discard	NA	NA	NA
	Pinching speed	pt/s	Touchscreen	Median speed of the top finger during pinch attempts	sqrt(x)	0.742942	21.9891	9.45946	Y	Best metrics and interpretability
	Accuracy (very large balloons)	a.u.	Touchscreen	Pinching accuracy, as defined by the number of successful pinches over the total pinches, for extra large balloons.	discard	NA	NA	NA
	Total number of pinched balloons	a.u.	Touchscreen	Number of successful pinches, where a successful pinch is a screen interaction with at least two fingers at the screen that leads to the target bubble bursting.	keep original	0.784723	26.2871	5.40541	Y	Best metrics and interpretability
SBT	Area of 95% confidence circle	microG^2	Accelerometer	Area of the circle containing 95% of the points belonging to the ML/AP plane from 5s - 30 s	logx	0.719096	26.0934	6.38298
	Area of 95% confidence ellipse	microG^2	Accelerometer	Area of the ellipse containing 95% of the points belonging to the ML/AP plane from 5s - 30 s	logx	0.718815	24.3378	6.38298	Y	Best metrics and interpretability
	Jerk	mG/s	Accelerometer	Jerk of measured accelerations in the AP/ML plane (ML, AP) from 5s - 30 s	1/x	0.633324	30.0169	8.51064	Y	Potential different concept of interest
	Total Excursion	mG	Accelerometer	Length of the path followed by the measured accelerations in the AP/ML plane (ML, AP) from 5s - 30 s	1/x	0.637384	29.504	8.51064
UTT	Turn duration	s	Gyroscope	Duration of turn (meadian over the the first four turns)	logx	0.588564	30.5586	6.06061
	95% turning speed	rad/s	Gyroscope	95 Percentile absolute angular velocity recorded during the turn (median over first 4 turns)	sqrt(x)	0.678359	28.4424	6.06061
	Turning speed	rad/s	Gyroscope	Mean absolute angular velocity recorded during the turn (median over first four turns)	keep original	0.726297	26.0632	7.57576	Y	Best metrics and interpretability
Legend
# number; %outlier percentage of outliers on Bland-Altman-plotts; a.u. arbitrary unit; ICC intraclass correlation coefficient; pt point; MDC95 minimal detectable changes at 95% confidence; NA: not applicable since not normally distributed; SDM sensor-derived measures; CPS Cognitive Processing Speed; SBT Standing Balance Test; SDM sensor-derived measures; UTT U-Turn Test
MDC95 for each SDM is represented relative to the range of its distribution (e.g., 0.2 signifies the minimal detectable change thresholds is at 20% of the full range of SDM distribution)=MDC95%
For the Pinching and Drawing test, only SDMs for the dominant hand were included to focus on the most relevant information.

## Sheet: Selected features
Test	Name	Units	Transformation	Description
6MWT	Step power	m^2/ s^3	logx	Integral of the mean-centered acceleration magnitude signal over a step.
	Step regularity	unitless	none	1st peak of autocorrelation function of the resultant acceleration.
	Stride regularity	unitless	none	2nd peak of autocorrelation function of the resultant acceleration.
CPST	Reaction time unique keys	s	1/x	Median reaction time of the correct responses distribution for the unique keys only. A key is considered unique if the key cannot be associated to any other key in the header. The unique symbols are listed below
	Number of correct responses	#	none	The total number of correct responses for the fixed key sets (Fixed key set n°1 and fixed key set n°2) during the symbol to digit phase
	Reaction time median	s	1/x	Median reaction time of the correct responses distribution during the symbol to digit phase
Drawing	Normalized duration-accuracy (Spiral)	1/(pt*ms)	none	Drawing accuracy normalized by the time spend between the first and last interaction of the subject with the screen. Accuracy is one over the similarity between reference shape and drawn shape measured using dynamic time warping. The feature is calculated on the spiral shape.
	Speed (Spiral)	pt/s	sqrt(x)	Median of instantaneous drawing speed. The feature is calculated on the spiral shape.
	Duration (Spiral)	ms	logx	Drawing duration, as defined by the time spend between the first and last interaction of the participant with the screen. The feature is calculated on the spiral shape.
	Speed variability (Square)	a.u.	none	Coefficient of variation of instantaneous drawing speed. The feature is calculated on the square shape.
Pinching	Contact distance	pt	sqrt(x)	Median distance between contact point of bottom finger and appeared balloon at the start of a pinch attempt.
	Pinching speed	pt/s	sqrt(x)	Median speed of the top finger during pinch attempts
	Total number of pinched balloons	a.u.	none	Number of successful pinches, where a successful pinch is a screen interaction with at least two fingers at the screen that leads to the target bubble bursting.
SBT	Area of 95% confidence ellipse	microG^2	logx	Area of the ellipse containing 95% of the points belonging to the ML/AP plane from 5s - 30 s
	Jerk	mG/s	1/x	Jerk of measured accelerations in the AP/ML plane (ML, AP) from 5s - 30 s
UTT	Turning speed	rad/s	none	Mean absolute angular velocity recorded during the turn (median over first four turns)
